# Supplementary material for: A Hypoxia-Apoptosis Stress-Adaptation State Defines Immune-Low Melanoma and Predicts Metastatic Risk
Source: Cancers (Basel). 2026 Jun 10;18(12):1897. doi: 10.3390/cancers18121897 (PMC13297633; doi:10.3390/cancers18121897)
Supplement: Supplementary file 1 [file cancers-18-01897-s001.zip]

Archive with 2 entries (2 files):
- File S1. The uncropped original Western blotting images..pdf
- Supplementary Figures.pdf
